# Supplementary material for: Analysis of Circulating Tumor and Cancer Stem Cells Provides New Opportunities in Diagnosis and Treatment of Small Cell Lung Cancer
Source: Int J Mol Sci. 2022 Sep 17;23(18):10853. doi: 10.3390/ijms231810853 (PMC9503899; doi:10.3390/ijms231810853)
Supplement: Supplementary file 1 [file ijms-23-10853-s001.zip]

Archive with 1 entries (1 files):
- ijms-1887826-supplementary.pdf
